# Supplementary material for: Chemokines and their receptors in the esophageal carcinoma tumor microenvironment: key factors for metastasis and progression
Source: Front Oncol. 2025 Mar 11;15:1523751. doi: 10.3389/fonc.2025.1523751 (PMC11933060; doi:10.3389/fonc.2025.1523751)
Supplement: Supplementary file 1 [file Table1.xlsx]

## Sheet: Sheet1
supplementary table：chemokines and their receptors
Chemokine sub Family	Systematic Name	Chromosome Location	Ligand	Chemokine Receptor(s)	Physiological Feature
CC Chemokines	CCL1 (I-309)	17q11.2	I-309	CCR8	Pro-inflammatory: Modulates T cell migration and activation; involved in Th2 cell responses.
	CCL2 (MCP-1)	17q11.2	Monocyte Chemoattractant Protein-1	CCR2	Pro-inflammatory: Attracts monocytes to sites of inflammation; implicated in atherogenesis.
	CCL3 (MIP-1α)	17q11.2	Macrophage Inflammatory Protein-1α	CCR1, CCR5	Pro-inflammatory: Recruits monocytes and T cells; involved in inflammation and allergic responses.
	CCL4 (MIP-1β)	17q11.2	Macrophage Inflammatory Protein-1β	CCR5	Pro-inflammatory: Attracts monocytes, T cells, and dendritic cells; significant in immune and inflammatory responses.
	CCL5 (RANTES)	17q11.2	Regulated upon Activation, Normal T cell Expressed and Secreted	CCR1, CCR3, CCR5	Pro-inflammatory: Attracts T cells, eosinophils, and basophils; involved in chronic inflammation and allergic responses.
	CCL7 (MCP-3)	17q11.2	Monocyte Chemoattractant Protein-3	CCR1, CCR2, CCR3	Pro-inflammatory: Attracts monocytes and T cells; implicated in various inflammatory disorders.
	CCL8 (MCP-2)	17q11.2	Monocyte Chemoattractant Protein-2	CCR1, CCR5	Pro-inflammatory: Promotes recruitment of monocytes and T cells; involved in inflammatory responses.
	CCL11 (Eotaxin)	17q11.2	Eosinophil Chemotactic Protein	CCR3	Pro-inflammatory: Specifically attracts eosinophils; pivotal in asthma and other allergic conditions.
	CCL13 (MCP-4)	17q11.2	Monocyte Chemoattractant Protein-4	CCR2, CCR3	Pro-inflammatory: Attracts monocytes and eosinophils; involved in asthma and allergic responses.
	CCL14	17q13	Unknown	CCR2	Anti-inflammatory: Inhibits macrophage activation and promotes regulatory T cell responses; potential role in tissue repair.
	CCL15 (MIP-1δ)	17q12	Macrophage Inflammatory Protein-1δ	CCR1	Pro-inflammatory: Attracts leukocytes, particularly monocytes; implicated in acute inflammation.
	CCL16	17q12	Macrophage-Derived Chemokine	CCR1	Pro-inflammatory: Involved in macrophage and lymphocyte recruitment; plays a role in tissue homeostasis.
	CCL17 (TARC)	16q13	Thymus- and Activation-Regulated Chemokine	CCR4	Pro-inflammatory: Mediates T cell trafficking, particularly Th2 cells; involved in allergic responses.
	CCL18 (PARC)	17q12	Pulmonary and Activation-Regulated Chemokine	CCR8	Pro-inflammatory: Attracts regulatory T cells; important in lung inflammation and fibrosis.
	CCL19 (MIP-3β)	9p13	Macrophage Inflammatory Protein-3β	CCR7	Pro-inflammatory: Directs lymphocyte migration to secondary lymphoid tissues.
	CCL20 (MIP-3α)	2q36	Macrophage Inflammatory Protein-3α	CCR6	Pro-inflammatory: Attracts immature dendritic cells and T cells; plays a role in mucosal immunity.
	CCL21 (SLC)	9p13	Secondary Lymphoid-Tissue Chemokine	CCR7	Pro-inflammatory: Directs lymphocyte migration to lymph nodes; essential for T cell activation.
	CCL22 (MDC)	16q13	Macrophage-Derived Chemokine	CCR4	Pro-/Anti-inflammatory: Attracts regulatory T cells; involved in immune tolerance and inflammation modulation.
	CCL23 (MPIF-1)	17q12	Monocyte Progenitor Inflammatory Factor	CCR1, CCR5	Pro-inflammatory: Mediates monocyte and T cell trafficking; implicated in inflammatory diseases.
	CCL24 (Eotaxin-2)	7q11.2	Eosinophil Chemotactic Protein 2	CCR3	Pro-inflammatory: Attracts eosinophils; involved in allergic reactions and asthma.
	CCL25 (TECK)	3q27	Thymus-Expressed Chemokine	CCR9	Pro-inflammatory: Guides lymphocyte migration to gut-associated lymphoid tissues.
	CCL26 (Eotaxin-3)	7q11	Eosinophil Chemotactic Protein 3	CCR3	Pro-inflammatory: Attracts eosinophils; involved in allergic responses and asthma.
	CCL27 (CTACK)	17q12	Cutaneous T Cell-Attracting Chemokine	CCR10	Pro-inflammatory: Recruits T cells to the skin; involved in skin immunity.
	CCL28	5q31	Breast Epithelial Chemokine	CCR10	Pro-inflammatory: Attracts T cells and plasma cells to mucosal sites; involved in immunological responses in various tissues.
CXC Chemokines	CXCL1 (GROα)	4q13	Growth-Regulated Oncogene α	CXCR2	Pro-inflammatory: Promotes neutrophil chemotaxis and activation; enhances angiogenesis.
	CXCL2 (GROβ)	4q13	Growth-Regulated Oncogene β	CXCR2	Pro-inflammatory: Recruits neutrophils; involved in inflammatory responses.
	CXCL3 (GROγ)	4q13	Growth-Regulated Oncogene γ	CXCR2	Pro-inflammatory: Promotes neutrophil recruitment; plays a role in inflammation.
	CXCL4 (PF-4)	4q28.1	Platelet Factor 4	CXCR3	Pro-/Anti-inflammatory: Regulates angiogenesis and inhibits endothelial cell proliferation; may play a role in tumor progression.
	CXCL5 (ENA-78)	4q13	Epithelial Neutrophil Activating Protein	CXCR2	Pro-inflammatory: Attracts neutrophils; involved in lung inflammation.
	CXCL6 (GCP-2)	7q11.2	Granulocyte Chemotactic Protein-2	CXCR1, CXCR2	Pro-inflammatory: Recruits neutrophils and enhances their activation.
	CXCL8 (IL-8)	4q13-q21	Interleukin-8	CXCR1, CXCR2	Pro-/Anti-inflammatory: Promotes chemotaxis and activation of neutrophils; crucial in infection and inflammation, involved in various diseases.
	CXCL9 (MIG)	4q21	Monokine Induced by Interferon-γ	CXCR3	Pro-inflammatory: Attracts activated T cells and NK cells.
	CXCL10 (IP-10)	4q21	Interferon-γ-Inducible Protein-10	CXCR3	Pro-inflammatory: Activates T cells; plays a role in anti-viral responses.
	CXCL11 (I-TAC)	4q21	Interferon-γ-Inducible T Cell Alpha Chemoattractant	CXCR3	Pro-inflammatory: Recruits T cells and NK cells; directs immune responses to sites of inflammation.
	CXCL12 (SDF-1)	10q11.1	Stromal Cell-Derived Factor-1	CXCR4, CXCR7	Pro-/Anti-inflammatory: Involved in hematopoiesis; plays a role in tissue repair and inflammation; implicated in cancer metastasis.
	CXCL13 (BCA-1)	17q21	B Cell Attracting Chemokine-1	CXCR5	Pro-inflammatory: Directs B cell migration to lymphoid tissues; important for B cell function.
	CXCL14 (BRAK)	16q22.1	Breast and Kidney Chemokine	CXCR5	Anti-inflammatory: Inhibits tumor growth; regulates immune cell proliferation.
	CXCL15 (LIX)	4q13	Lipopolysaccharide-Induced Chemokine	CXCR2	Pro-inflammatory: Recruits neutrophils for inflammatory responses.
	CXCL16	17q11.2	T Cell-Attracting Chemokine	CXCR6	Pro-inflammatory: Attracts T cells and promotes adhesion; involved in immune surveillance and inflammation.
CX3C Chemokines	CX3CL1 (Fractalkine)	16q13	Neuron-Derived Chemokine	CX3CR1	Pro-inflammatory: Regulates T cell adhesion and migration; involved in neuroinflammatory processes.
C Chemokines	XCL1 (Lymphotactin-α)	Xq22.2-q23	T Cell-Activating Chemokine	XCR1	Pro-inflammatory: Mediates T cell migration and activation.
	XCL2 (Lymphotactin-β)	Xq22.2-q23	T Cell-Activating Chemokine	XCR1	Pro-inflammatory: Similar to XCL1; involved in T cell responses.
